# Supplementary material for: Clinicopathologic and Molecular Features of Colorectal Adenocarcinoma with Signet-Ring Cell Component
Source: PLoS One. 2016 Jun 14;11(6):e0156659. doi: 10.1371/journal.pone.0156659 (PMC4907485; doi:10.1371/journal.pone.0156659)
Supplement: S3 File — (ZIP) [file pone.0156659.s003.zip]

Archive with 1 entries (1 files):
- 高老师肿瘤数据.csv
